# Supplementary material for: Unification of de novo and acquired ibrutinib resistance in mantle cell lymphoma
Source: Nat Commun. 2017 Apr 18;8:14920. doi: 10.1038/ncomms14920 (PMC5399304; doi:10.1038/ncomms14920)
Supplement: Supplementary Data 1 — Kinase list of Ibrutinib Sensitive and Resistant from ABPP experiment*. [file ncomms14920-s2.xlsx]

## Sheet: Sheet1
Supplementary Data1: Kinase list of Ibrutinib Sensitive and Resistant from ABPP experiment*
* Column is the mean activity of 4 replicates of the group.
ID	Name	HBL-2_Parental_DMSO	HBL-2_IR_DMSO	HBL-2_Parental_Ibrutinib	HBL-2_IR_Ibrutinib	HBL-2_IR/S	HBL-2 sensitive treatment	HBL-2 IR treatment	Jeko_Parental_DMSO	Jeko_IR_DMSO	Jeko_Parental_Ibrutinib	Jeko_IR_Ibrutinib	Jeko-1_IR/S	Jeko Sensitive treatmetn	Jeko-1 IR treatment	SP49_Parental_DMSO	SP49_IR_DMSO	SP49_Parental_Ibrutinib	SP49_IR_Ibrutinib	SP49_IR/S	SP49 sensitive treatment	SP49 IR treatment
Q13131	AAPK1	6.80003e+07	7.49741e+07	6.48599e+07	7.84989e+07	1.10255	0.953818	1.04701	1.04189e+07	1.3441e+07	1.39906e+07	1.00944e+07	1.29006	1.34281	0.751016	194700	137440	222654	105041	0.705905	1.14357	0.76427
P42684	ABL2	537282	392300	400417	450857	0.730157	0.745264	1.14927	147016	328140	127262	948936	2.232	0.865634	2.89186
Q07912	ACK1	2.80003e+06	4.02883e+06	3.69184e+06	3.17964e+06	1.43885	1.3185	0.78922	1.66096e+06	1.92639e+06	3.03069e+06	2.55392e+06	1.1598	1.82466	1.32576
P31749	AKT1								163179	1.41076e+06	412456	1.11487e+06	8.64548	2.52763	0.79026	710812	1.03842e+06	1.32498e+06	834028	1.4609	1.86405	0.803169
P31751	AKT2								606640	395997	864846	717285	0.652771	1.42563	1.81134	307778	860896	613736	744350	2.79713	1.99409	0.864623
Q8NFD2	ANKK1	954551	1.40476e+06	999758	1.47687e+06	1.47164	1.04736	1.05133	1.17613e+06	1.98988e+06	1.11135e+06	2.05746e+06	1.69189	0.944928	1.03396
P25098	ARBK1	5.73339e+06	4.84031e+06	6.40901e+06	3.80152e+06	0.844231	1.11784	0.785388	632238	606642	799915	675846	0.959515	1.26521	1.11408				28524.9
Q13315	ATM	1.07565e+06	3.1026e+06	2.652e+06	2.76226e+06	2.88441	2.46549	0.890306	4.35318e+06	2.21898e+06	4.27269e+06	220661	0.509738	0.98151	0.0994424		68357.6	231590
Q13535	ATR	382109	429351	288777	375824	1.16481	0.755746	0.875331	531614	208509	441841	305125	0.392218	0.83113	1.46337	70679.3	58217.7	63948.5	51464	0.823688	0.90477	0.883993
O14965	AURKA	1.56221e+07	2.60748e+07	7.47104e+06	2.42047e+07	1.6691	0.478235	0.928279	1.59981e+07	1.84693e+07	1.44081e+07	1.93033e+07	1.15447	0.900614	1.04516	72363.6	214933	153218	200469	2.97019	2.11734	0.932705
P27037	AVR2A								35821.6	89501.8	33115	128852	2.49855	0.924443	1.43966	58074.7	78144.8	50128	87274.4	1.34559	0.863164	1.11683
O14874	BCKD	3.01283e+06	4.76659e+06	4.87332e+06	4.85386e+06	1.5821	1.61753	1.01831	4.105e+06	6.09314e+06	3.82575e+06	6.52277e+06	1.48432	0.931972	1.07051
P15056	BRAF	2.86029e+07	2.34688e+07	3.28998e+07	2.76783e+07	0.820502	1.15022	1.17937	3.10971e+06	5.19733e+06	6.72961e+06	5.14597e+06	1.67132	2.16406	0.990117	1.09027e+06	4.24654e+06	2.53049e+06	3.96686e+06	3.89496	2.32099	0.934139
Q06187	BTK	1.00065e+07	8.50941e+06			0.850388			1.58502e+07	2.1633e+06			0.136485			119795	79865.6			0.666689
P21127	CD11B	2.21416e+07	2.38174e+07	2.64964e+07	2.51104e+07	1.07569	1.19668	1.05428	3.94251e+06	6.27195e+06	8.30499e+06	2.42304e+06	1.59085	2.10652	0.38633	663769	1.1536e+06	1.08334e+06	1.07676e+06	1.73796	1.6321	0.933385
P06493	CDK1	5.45049e+07	2.73345e+07	3.62833e+07	4.82737e+07	0.857015	0.665689	1.76604	1.44319e+07	1.16731e+07	1.57972e+07	1.26758e+07	0.808837	1.0946	1.0859	1.11725e+06	1.9807e+06	1.36716e+06	2.03364e+06	1.87833	1.22368	1.02673
Q15131	CDK10	796115	2.23619e+06	2.05347e+06	1.91288e+06	2.80888	2.57936	0.855417	172863	1.83807e+06	1.6965e+06	317405	10.6331	9.81413	0.172684
Q14004	CDK13	364318	402916	449084	350249	1.10595	1.23267	0.869286	447983	553061	521291	680554	1.23456	1.16364	1.23052	178654	54654	103116	77918	0.305921	0.577184	1.42566
O94921	CDK14	1.11154e+07	1.38833e+07	1.14996e+07	1.01514e+07	1.24901	1.03457	0.731196	3.4435e+06	5.50278e+06	3.67421e+06	4.85098e+06	1.59802	1.067	0.881551	1.20446e+06	461841	1.53302e+06	493542	0.383442	1.27279	1.06864
Q00537	CDK17	1.58842e+06	1.86974e+06	1.74058e+06	1.93798e+06	1.17711	1.0958	1.0365	2.93344e+06	1.38194e+06	1.95941e+06	1.2759e+06	0.471097	0.667955	0.92327	144756	69772.8	219389	90010.1	0.482003	1.51558	1.29005
Q07002	CDK18	1.317e+06	1.50948e+06	1.62084e+06	1.47256e+06	1.14615	1.2307	0.975545	686079	669641	1.41638e+06	723788	0.976041	2.06446	1.08086
Q9BWU1	CDK19	3.33885e+07	2.78699e+07	3.30005e+07	3.22053e+07	0.834716	0.988381	1.15556	2.60541e+07	1.54824e+07	3.38443e+07	2.76322e+07	0.594239	1.299	1.78475		299959	262981
P24941	CDK2	1.47586e+08	1.28173e+08	1.33151e+08	1.31286e+08	0.868464	0.902194	1.02429	1.69318e+08	1.17732e+08	2.23778e+08	1.34977e+08	0.69533	1.32164	1.14648	1.74846e+07	1.00556e+07	1.80232e+07	5.52573e+06	0.575113	1.03081	0.549516
P11802	CDK4	2.99822e+06	2.98521e+06	3.25558e+06	3.00352e+06	0.99566	1.08583	1.00613	1.23995e+07	1.36926e+06	9.91139e+06	1.63979e+06	0.110428	0.799335	1.19758		112358		174807			1.5558
Q00535	CDK5	2.12468e+07	2.5047e+07	2.35837e+07	2.68781e+07	1.17886	1.10999	1.07311	1.62774e+08	1.77779e+08	3.41433e+08	1.87079e+08	1.09218	2.09759	1.05231	3.47064e+07	9.61772e+07	4.02653e+07	9.92329e+07	2.77117	1.16017	1.03177
Q00534	CDK6	588508	1.20843e+06	563607	1.79918e+06	2.05338	0.957687	1.48886		296602		342637			1.15521
P50613	CDK7	2.61596e+07	2.06552e+07	2.08314e+07	2.44035e+07	0.789581	0.796316	1.18147	1.43637e+06	1.80546e+06	1.58786e+06	1.07295e+06	1.25696	1.10547	0.594283		44323.6	46473.3	40994.4			0.924888
P50750	CDK9	3.47385e+06	4.033e+06	3.50077e+06	3.60383e+06	1.16096	1.00775	0.893585	807297	649675	844603	614988	0.804754	1.04621	0.946608	2.49459e+06	2.10051e+06	3.17288e+06	3.91744e+06	0.842025	1.2719	1.86499
O76039	CDKL5								173141	127597	96429.4		0.736955	0.556941		132722	296689	323593	372435	2.23542	2.43813	1.25531
O14757	CHK1	3.19396e+07	3.71529e+07	3.72093e+07	3.56642e+07	1.94809	1.16499	0.959931	1.82161e+07	8.74202e+06	1.7935e+07	1.17253e+07	0.479907	0.984568	1.34126	34455.2	275814		303200	8.005		1.09929
O96017	CHK2	2.32739e+06	5.19655e+06	1.34178e+06	4.24784e+06	2.53986	0.576515	0.817434	79240.3	2.92609e+06	150401	3.13614e+06	36.9267	1.89803	1.07179	297053	225643	186909	258865	0.759603	0.629209	1.14723
P41240	CSK	4.58265e+08	4.25353e+08	4.26751e+08	4.97577e+08	0.928182	0.931232	1.1698	5.38028e+07	3.54582e+07	4.55497e+07	3.82724e+07	0.65904	0.846603	1.07937	1.38056e+06	1.5192e+06	1.7403e+06	1.46305e+06	1.39696	1.26057	0.963035
P68400	CSK21	1.4913e+06	2.57304e+06	1.2257e+06	2.66942e+06	1.72536	0.821902	1.03746	156311	146910	290420	46467.2	0.939855	1.85796	0.316298	227777	626192	280375	535511	2.46915	1.23092	0.855186
P19784	CSK22	2.98166e+06	3.7968e+06	3.30892e+06	3.62016e+06	1.27339	1.10976	0.953476	114656	145807	165792	80538.2	1.27169	1.44599	0.552362	210329	212055	170789	246199	1.06495	0.812011	1.16102
O14578	CTRO								35063.2
Q9BQI3	E2AK1	642239	429894	442684	417649	0.669367	0.689282	0.971517	186270	249730	493135	293498	1.34069	2.64743	1.17526
P19525	E2AK2	6.35642e+06	1.4775e+07	1.0225e+07	9.0564e+06	2.32442	1.60861	0.612954	1.72719e+06	6.39871e+06	3.62438e+06	2.61132e+06	3.70469	2.09842	0.408101	1.45427e+07	8.23301e+06	2.05635e+07	6.39474e+06	0.447319	1.41401	0.77672
Q9NZJ5	E2AK3	1.18226e+06	1.64608e+06	765439	1.43376e+06	1.39231	0.647436	0.871017	411825	1.19842e+06	1.57036e+06	1.12162e+06	2.91002	3.81317	0.935917
Q9P2K8	E2AK4	198759	325593	107384	305803	1.63813	0.540276	0.93922	1.28927e+06	475427	1.69199e+06	521808	0.368756	1.31236	1.09756
O00418	EF2K	1.12828e+07	1.33967e+07	1.27269e+07	1.43323e+07	1.40443	1.12799	1.06984	135087	492596	304445	257701	3.64652	2.2537	0.523148		126320	22626.2	153605			1.216
P29320	EPHA3	861054	973627	853519	915807	1.13074	0.991249	0.940614	496864	800266	471441	796293	1.61064	0.948834	0.995035
P29323	EPHB2	1.81963e+06	1.52785e+06	1.13545e+06	1.08192e+06	0.839647	0.624003	0.708131	235464	301431	347283	294901	1.28016	1.47489	0.978336
O75460	ERN1	4.58144e+06	1.21712e+07	6.01818e+06	1.48482e+07	2.65663	1.3136	1.21995	960686	2.47976e+06	1.79745e+06	2.00934e+06	2.58124	1.87101	0.810296	79862.5	47494.9	150477	53733.1	0.594708	1.8842	1.13135
P16591	FER	1.83725e+07	4.29699e+07	2.68149e+07	4.31115e+07	2.25603	1.45951	1.00329	645906	1.71057e+06	644083	2.20345e+06	2.64833	0.997178	1.28814
P07332	FES	6.02294e+06	7.37262e+06	9.7465e+06	7.33946e+06	1.22409	1.61823	0.995502	782071	538832	1.45587e+06	388058	0.688981	1.86156	0.720183
P42685	FRK	1.71982e+06	2.1586e+06	1.68064e+06	1.96612e+06	1.25513	0.977221	0.910832		2.48366e+06	45578.9	1.59819e+06			0.643481	55549.6		36865.8			0.663656	#DIV/0!
P06241	FYN								38852.6	574321		508490	14.782	0	0.885376	1.44843e+06	338250	645467	296197	0.233528	0.445631	0.875674
P34947	GRK5	220463		229759			1.04217		360838		482730			1.3378
P43250	GRK6	399696	537932	381974	466315	1.34585	0.95566	0.866866	584690	542499	620595	554849	0.927842	1.06141	1.02276
P49840	GSK3A								5.9796e+06	237812	6.69973e+06	270438	0.0397706	1.12043	1.13719	163322	443176	316067	406312	2.7135	1.93523	0.916819
P49841	GSK3B	1.5693e+07	2.80852e+07	2.57751e+07	2.56495e+07	1.78967	1.64246	0.913276	4.82883e+06	8.43598e+06	2.57886e+07	6.12824e+06	1.747	5.34055	0.726441	222286	247192	319720	239001	1.11205	1.43833	0.966864
Q96GX5	GWL	4.70191e+06	4.28343e+06	8.86324e+06	4.10124e+06	0.911296	1.88503	0.957466	798940	1.96339e+06	1.04289e+06	1.36897e+06	2.4575	1.30535	0.697245	201316		201541	172187		1.00112
P08631	HCK	7.15568e+07	7.16995e+07	3.24169e+07	3.20976e+07	1.00199	0.453023	0.447668	2.49018e+07	3.74417e+07	8.26756e+06	2.23562e+07	1.50358	0.332007	0.597094
O15111	IKKA	2.14085e+06	1.37818e+06	2.33975e+06	1.2761e+06	0.643752	1.09291	0.925934	365869	108771	639885	63197.9	0.297295	1.74895	0.581019
O14920	IKKB	8.44878e+06	5.93537e+06	9.25538e+06	5.95706e+06	0.702512	1.09547	1.00365	1.09169e+06	458108	1.72623e+06	464669	0.419631	1.58124	1.01432			46004.1
Q14164	IKKE	1.30766e+07	1.10573e+07	1.36783e+07	1.28956e+07	0.845578	1.04601	1.16625	358050	567475	427854	682446	1.5849	1.19496	1.2026	66142.9	106689	125234	102195	1.61301	1.89338	0.957874
Q13418	ILK	8.96056e+07	2.10708e+08	1.3968e+08	1.7575e+08	2.3515	1.55883	0.834091	1.22032e+07	2.2702e+07	1.23043e+07	2.22352e+07	1.86032	1.00828	0.97944	1.63087e+06	4.34335e+06	3.54616e+06	3.95364e+06	2.02859	2.1744	0.910275
Q9Y616	IRAK3																30163.3		46896.9			1.55477
P14616	INSRR	559886	306988	383902	469004	0.548305	0.68568	1.52776	469722	210730		781194	0.448628		3.70708
Q9NWZ3	IRAK4	3.23121e+07	2.67744e+07	2.97566e+07	2.91707e+07	0.828617	0.920911	1.0895	1.23085e+06	1.27393e+06	1.53351e+06	1.34368e+06	1.035	1.24589	1.05475	119637	78347.7	230707	63603.7	0.654877	1.92839	0.811813
P23458	JAK1	3.11937e+06	1.37497e+07	5.52849e+06	9.73336e+06	4.40786	1.77231	0.707895	440104	830681	1.36222e+06	251116	1.88747	3.09523	0.302302		151529		156195			1.03079
P52333	JAK3	3.3335e+06	1.00844e+07	3.59557e+06	8.66969e+06	3.02517	1.07862	0.859714	279925	1.83581e+06	531002	1.89384e+06	6.55822	1.89694	1.03161
P22612	KAPCG	130651	186916	171709	245016	1.43065	1.31426	1.31083	176984	285750	303461	226952	1.61455	1.71462	0.794232
P48729	KC1A	2.36419e+06	2.80746e+06	4.86519e+06	2.86571e+06	1.18749	2.05786	1.02075	311232	113438	379007	220254	0.364482	1.21776	1.94162	37927.4	50418.9			1.32935
P49674	KC1E	5.16383e+06	4.31948e+06	4.87109e+06	3.4905e+06	0.836489	0.94331	0.808082	862108	390575	999333	385054	0.453047	1.15917	0.985863		40569.5
P78368	KC1G2	1.17082e+06	992258	1.29035e+06	988837	0.84749	1.10209	0.996552	118801	105240	137344	104055	0.885852	1.15608	0.988741
Q9Y6M4	KC1G3	1.05113e+06	597483	946960	765151	0.568421	0.900899	1.28062	1.65368e+06	650498	2.0494e+06	1.053e+06	0.393365	1.2393	1.61876
Q8IU85	KCC1D	4.83278e+07	8.44123e+07	8.99138e+07	8.2097e+07	1.74666	1.8605	0.972572	5.94882e+06	2.02258e+07	7.38673e+06	1.95087e+07	3.39996	1.24172	0.964548	2.60836e+06	1.9504e+06	2.81388e+06	2.177e+06	0.747749	1.07879	1.11618
Q96NX5	KCC1G		47916	381441	59958.8			1.25133	49861.8
Q13557	KCC2D	2.74443e+08	3.65245e+08	3.74149e+08	3.51585e+08	1.33086	1.3633	0.962601	1.07147e+08	6.65892e+07	1.32647e+08	5.9505e+07	0.621475	1.23799	0.893613	5.52625e+06	1.27017e+07	9.13797e+06	1.17254e+07	2.29843	1.65356	0.923141
Q13555	KCC2G	4.46897e+07	4.16863e+07	5.42001e+07	4.07632e+07	0.932793	1.21281	0.977857	501532	309292	542444	370478	0.616693	1.08157	1.19783	47819.4	31807.8	37612.2	44988.3	0.665163	0.786546	1.41438
Q16566	KCC4	2.86384e+06	9.52878e+06	1.89118e+06	8.724e+06	3.32727	0.660365	0.915542		9.1507e+06		1.32285e+07			1.44563
Q8N5S9	KKCC1															61738.8		63062.9			1.02145
Q96RR4	KKCC2	916554	1.26415e+06	606095	998176	1.37924	0.661276	0.789604	79503	118894	136935	91958.2	1.49546	1.72239	0.773448	73801	116761	118429	145556	1.5821	1.6047	1.24662
P05771	KPCB								97754.1	44892.8	86618.3	62464.8	0.459242	0.886083	1.39142	229925	255400	312617	290845	1.15477	1.35965	1.13878
Q05655	KPCD	1.40957e+06	1.88453e+06	1.30259e+06	1.72821e+06	1.33696	0.924102	0.91705	104466	1.29117e+06	242927	1.04134e+06	12.3597	2.32542	0.80651	166192	114618	225695	136572	0.689674	1.35804	1.19154
Q9BZL6	KPCD2	4.28053e+06	4.40344e+06	4.65721e+06	3.93844e+06	1.02871	1.088	0.894402	522078	1.03379e+06	727402	1.10459e+06	1.98014	1.39328	1.06849	41028	88739.2	73619.1	67800.8	2.16289	1.79436	0.764046
O94806	KPCD3	3.93679e+06	3.03878e+06	889508	2.44433e+06	0.771892	0.225948	0.804379	1.55067e+06	2.22114e+06	2.5819e+06	2.49483e+06	1.43237	1.66502	1.12322
P41743	KPCI	2.97066e+06	4.22879e+06	3.82013e+06	4.31644e+06	1.42352	1.28595	1.02073	1.3963e+06	3.84682e+06	1.47587e+06	4.14465e+06	2.75501	1.05699	1.07742
Q15418	KS6A1	2.08735e+07	2.18094e+07	2.10665e+07	2.12435e+07	1.10052	1.00925	0.97405	6.22412e+06	1.15918e+07	7.8587e+06	1.30703e+07	1.8624	1.26262	1.12754	43189.9	162463	64675.5	174450	3.7616	1.49747	1.07378
Q15349	KS6A2								3.22451e+07	4.38082e+07	3.79889e+07	6.58815e+07	1.3586	1.17813	1.50386		429620		427869			0.995926
P51812	KS6A3	2.03869e+07	1.80405e+07	2.21833e+07	1.90655e+07	1.34446	1.08812	1.05682	8.33724e+06	1.37491e+07	1.13791e+07	1.7972e+07	1.64912	1.36485	1.30714
O75582	KS6A5	1.06754e+06	943868	1.35132e+06	975938	0.884151	1.26582	1.03398	70506.6	117063	271933	227606	1.66031	3.85684	1.9443
P23443	KS6B1	1.21239e+07	1.13645e+07	1.12715e+07	1.00735e+07	1.03407	0.929691	0.886399	1.21344e+07	1.07398e+07	1.52345e+07	1.11519e+07	0.885073	1.25548	1.03837	69653	30877.1	156248	40610.2	0.443299	2.24324	1.31522
Q9UBS0	KS6B2	2.02612e+07	1.62629e+07	1.74586e+07	1.85133e+07	0.802661	0.861673	1.13837	1.2688e+06	1.83446e+06	2.30799e+06	1.78796e+06	1.44582	1.81903	0.974655		65760.5
Q96S38	KS6C1	2.77154e+06	2.27754e+06	2.07375e+06	1.13169e+06	0.821761	0.748231	0.496892	61222.6	303734	252201	99406.3	4.96113	4.11941	0.327281		130168	90730.8	203234			1.56132
P43405	KSYK	1.30081e+08	9.94093e+07	1.3871e+08	9.54037e+07	0.76421	1.06634	0.959706	1.55257e+07	5.39161e+06	1.6733e+07	7.01553e+06	0.34727	1.07776	1.30119	203842	256026	241228	271869	1.38603	1.18341	1.06188
O95835	LATS1	2.07745e+06	1.56768e+06	3.87514e+06	3.17612e+06	0.754618	1.86534	2.026	303399	97491.9	390335	233140	0.321332	1.28654	2.39138
P06239	LCK	6.90912e+07	6.84586e+07	3.21894e+07	3.0993e+07	0.990844	0.465897	0.452726	1.72002e+06	3.20964e+06	1.47303e+06		1.86605	0.856407	0
Q38SD2	LRRK1	806654		751443			0.931557				1.13356e+06
P07948	LYN	1.89025e+07	2.32648e+07	9.37686e+06	1.0944e+07	1.23078	0.496066	0.470411	565692	836146	978896	746790	1.47809	1.73044	0.893133	69656.5	127569	473878	128857	1.8314	6.80307	1.01009
Q13233	M3K1	4.28061e+06	3.23968e+06	2.6307e+06	2.74875e+06	0.756828	0.614563	0.848461	3.57431e+06	1.801e+06	1.42031e+06	1.04959e+06	0.503872	0.397364	0.582783
Q16584	M3K11	7.74505e+06	7.293e+06	4.26229e+06	6.95002e+06	0.941634	0.550325	0.952972	232529	550809	259725	645037	2.36878	1.11696	1.17107
Q12852	M3K12	1.50009e+06	5.55013e+07		3.16128e+07	36.9985		0.569587	128111	4.72174e+06	9.04919e+06	1.51096e+07	36.8567	70.6356	3.2	91200		164137			1.79975
Q6ZN16	M3K15	249110		257919			1.03536		477525	315291	544799		0.66026	1.14088	0
Q9Y2U5	M3K2	3.35798e+06	3.80532e+06	3.88335e+06	3.68639e+06	1.12582	1.15645	0.968747	4.50799e+06	7.10626e+06	4.95429e+06	4.22349e+06	1.57637	1.099	0.594333	922198	1.16865e+06	1.63691e+06	1.66995e+06	1.26724	1.77501	1.42895
Q9Y6R4	M3K4	1.26666e+06	1.31706e+06	1.14727e+06	1.2193e+06	1.03979	0.905745	0.925776	48938.7	193904	124391		3.96218	2.54177	0	73605.1	176962	282288	117661	2.40421	3.83517	0.664895
O43318	M3K7	1.56621e+06	2.5212e+06	2.19616e+06	2.29008e+06	1.60975	1.40221	0.908326	717570	1.17132e+06	748490	1.60117e+06	1.63234	1.04309	1.36699
Q92918	M4K1	1.05032e+08	9.59598e+07	8.8256e+07	8.8812e+07	0.913627	0.840279	0.925513	4.71371e+06	7.45462e+06	8.34304e+06	1.86515e+06	1.58148	1.76995	0.2502	1.64659e+06	737550	2.47219e+06	524555	0.65128	1.5014	0.711213
Q12851	M4K2	4.68644e+06	5.78322e+06	6.35013e+06	6.47896e+06	1.23403	1.355	1.1203	726420	1.28815e+06	1.00834e+06	1.53448e+06	1.77329	1.3881	1.19122	31838.7	60639.4	66277.2	56933.5	1.90458	2.08165	0.938885
Q8IVH8	M4K3	2.57991e+06	3.85125e+06	3.2891e+06	3.83946e+06	1.49279	1.27489	0.996938	302609	402061	360738	351399	1.32865	1.1921	0.873995		163427	96034.2	141534			0.866036
O95819	M4K4	1.90897e+07	1.74219e+07	2.63078e+07	2.09662e+07	0.912638	1.37812	1.20343	2.57599e+07	1.27317e+07	2.70792e+07	1.54457e+07	0.494245	1.05121	1.21317
Q9Y4K4	M4K5	2.59326e+07	3.1592e+07	3.45712e+07	3.36934e+07	1.21824	1.33312	1.06652	6.13123e+07	1.87785e+07	5.676e+07	3.23849e+07	0.306276	0.925752	1.72458	888798	1.01688e+06	1.17609e+06	951190	1.1441	1.32324	0.935404
Q7KZI7	MARK2	1.5659e+06	1.37337e+06	1.5265e+06	1.23411e+06	1.24637	0.97484	0.898604	1.89669e+06	977673	3.22679e+06	1.18581e+06	0.515462	1.70127	1.21289	58005.7	110595	91508.5	123780	1.90662	1.57758	1.11922
P27448	MARK3	2.12857e+06	2.28513e+06	2.20068e+06	1.85935e+06	1.05338	1.03387	0.813674	2.59523e+06	1.1723e+06	3.22426e+06	1.41445e+06	0.451712	1.24238	1.20656
Q6P0Q8	MAST2	269631	281787	272173	339521	1.04508	1.00943	1.20489	67669.6	515188	305926	539760	7.61329	4.52088	1.04769
									377066	264811	524276	139518	0.702295	1.39041	0.52686
O60307	MAST3	8.12062e+06	8.13345e+06	6.14437e+06	7.50387e+06	1.00158	0.756639	0.922594	4.74511e+06	5.32251e+06	6.0111e+06	6.61094e+06	1.12168	1.2668	1.24207
Q14680	MELK	699154	1.09487e+06	618479	965943	1.56599	0.884611	0.882245	553607	304377	703827	415750	0.549808	1.27135	1.3659
Q8N4C8	MINK1								1.61138e+06	1.52588e+06	2.57364e+06	604065	0.946939	1.59716	0.395879	41958.6	134950	60541.6	128425	3.21626	1.44289	0.951649
P28482	MK01	4.26382e+08	1.02174e+09	7.84417e+08	1.0365e+09	2.39631	1.8397	1.01444	1.03992e+08	2.04943e+08	8.57536e+07	2.46501e+08	1.97075	0.824614	1.20278	1.10691e+06	1.54381e+06	1.9911e+06	543081	1.39469	1.79879	0.351781
P45983	MK08	1.87453e+07	2.00139e+07	2.22937e+07	1.94371e+07	1.06768	1.18929	0.971179	2.56123e+07	1.65409e+07	2.64253e+07	1.91047e+07	0.64582	1.03174	1.155
P53779	MK10								4.7676e+06	3.94781e+06	4.13027e+06	5.51319e+06	0.828049	0.86632	1.39652	114339	149331	177570	176898	1.30603	1.55301	1.18461
Q15759	MK11	2.66857e+06	7.25524e+06	6.03878e+06	7.30371e+06	2.71878	2.26293	1.00668	101999	556523	173139	727460	5.45618	1.69746	1.30715
P53778	MK12	970556	1.97472e+06	1.98554e+06	2.14623e+06	2.03463	2.04577	1.08685	1.09535e+06	1.83321e+06	1.53997e+06	2.16927e+06	1.67364	1.40593	1.18332
Q16539	MK14	3.39896e+07	2.45997e+07	3.3092e+07	2.09342e+07	0.723744	0.973592	0.850992	3.78863e+07	2.31801e+07	4.02148e+07	2.95658e+07	0.611833	1.06146	1.27548
Q9HBH9	MKNK2	750911	1.31546e+06	1.25069e+06	972042	1.75181	1.66556	0.738939	281246	798635	542707	622405	2.83963	1.92965	0.779337
Q8NB16	MLKL	2.38586e+06	1.91466e+06	2.60326e+06	2.0263e+06	0.805038	1.09112	1.05831	291966	440847	304735	442106	1.50993	1.04374	1.00285
Q9NYL2	MLTK	3.48116e+06	4.75627e+06	1.60752e+06	2.77451e+06	1.36629	0.461777	0.583336	440710	643407			1.45993			302288		236946	121337		0.783841
Q02750	MP2K1	3.03067e+08	4.83931e+08	4.68892e+08	3.9315e+08	1.59678	1.54716	0.812408	1.271e+08	1.8127e+08	1.43767e+08	2.41199e+08	1.4262	1.13113	1.33061	1.16165e+07	1.65667e+07	1.32499e+07	1.78428e+07	1.42613	1.14061	1.07703
P36507	MP2K2	3.00816e+08	4.80353e+08	4.66695e+08	3.89696e+08	1.59683	1.55143	0.81127	1.26971e+08	1.8084e+08	1.43629e+08	2.40849e+08	1.42427	1.13119	1.33183	1.17727e+07	1.7239e+07	1.42414e+07	1.86255e+07	1.46382	1.2097	1.08043
P46734	MP2K3	704425	654904	1.08185e+06	838011	0.9297	1.5358	1.27959	549024	484568	716691	704580	0.8826	1.30539	1.45404	109657	82958.1	170726	81855	0.756524	1.55691	0.986703
P45985	MP2K4	2.67031e+07	3.27483e+07	3.30036e+07	3.57585e+07	1.22638	1.23594	1.09192	2.83443e+07	1.13968e+07	3.57122e+07	1.45707e+07	0.402084	1.25995	1.27849	6.30239e+06	3.54106e+06	7.772e+06	3.72084e+06	0.56186	1.23318	1.05077
P52564	MP2K6	1.62119e+07	9.39444e+06	1.87107e+07	9.27367e+06	0.579476	1.15413	0.987145	1.51926e+07	5.09553e+06	2.03921e+07	6.59969e+06	0.335395	1.34224	1.29519	1.1179e+06	377251	1.90532e+06	480441	0.337464	1.70437	1.27353
O14733	MP2K7	1.13458e+06	918652	684947	428676	0.993552	0.603701	0.466637	1.67905e+06	1.06939e+06	764023	471781	0.6369	0.455033	0.441171
Q5VT25	MRCKA	159557	122070	170589	154122	0.765057	1.06914	1.26257			99421.7
P42345	MTOR	145995	249567	181386	230516	1.70942	1.24241	0.923662	177899	486638		359263	2.73548		0.738256
Q96PY6	NEK1	3.25698e+06	3.95755e+06	3.36474e+06	4.53461e+06	1.2151	1.03309	1.14581	339377	342160	504122	271490	1.0082	1.48543	0.793459
P51955	NEK2	5.35641e+06	5.87177e+06	7.21171e+06	4.98398e+06	1.09621	1.34637	0.848804	781203	604858	1.02541e+06	494466	0.774265	1.31261	0.817491
P51956	NEK3	1.15739e+07	1.48236e+07	1.32577e+07	1.50382e+07	1.28078	1.14549	1.01448	439940	799683	604546	791641	1.81771	1.37415	0.989944
P51957	NEK4	2.43654e+06	2.12194e+06	2.5865e+06	2.16898e+06	0.870883	1.06155	1.02217	342490	163730	423955	129872	0.47806	1.23786	0.793208
Q6P3R8	NEK5	191826	197705	134458	271065	1.03065	0.700935	1.37106	159035	148870	157821		0.936081	0.992363
Q8TDX7	NEK7	1.08596e+07	2.09702e+07	1.2292e+07	2.10846e+07	2.22449	1.1319	1.00546	1.96504e+06	3.00356e+06	3.56421e+06	2.56279e+06	1.52849	1.81381	0.853252
Q86SG6	NEK8	456614	500612	480714	526619	1.09636	1.05278	1.05195	381224	70410.1	335138	139029	0.184695	0.879111	1.97456	52411.4	92862.6	73330.6	102425	1.51587	1.39914	1.10297
Q8TD19	NEK9	2.13901e+07	2.8932e+07	2.88104e+07	2.75927e+07	1.70137	1.3469	0.953709	6.272e+06	5.07268e+06	9.24878e+06	5.39165e+06	0.808782	1.47461	1.06288	96895.1	73402.8	95001.1	77216.2	0.75755	0.980453	1.05195
Q9H093	NUAK2	661739	650190	1.01901e+06	930124	0.982547	1.5399	1.43054	230111	220864	622787	104950	0.959814	2.70646	0.475178
Q5VST9	OBSCN								90020.7	165425	158938	73991.9	1.83763	1.76557	0.447285	477408	773712	521412	712888	1.62065	1.09217	0.921387
O95747	OXSR1	574770	786159	985140	899072	1.36778	1.71397	1.14363	61607.1	220947	100874	140142	3.5864	1.63737	0.634277	113282	71775.2	104082	68847.1	0.633596	0.918788	0.959204
Q13177	PAK2	827177	735019	632662	798196	0.887859	0.764845	1.08595	125864	136556	148711	139516	1.08495	1.18152	1.02168	102101	134134	129687	94155.9	1.31374	1.27019	0.701956
Q58A45	PAN3	3.89397e+06	5.27748e+06	6.27002e+06	5.31543e+06	1.35529	1.61019	1.00719	4.07578e+06	2.53399e+06	5.17291e+06	3.46296e+06	0.621718	1.26918	1.3666
Q96RG2	PASK	1.41393e+06	1.17928e+06	1.22638e+06	826568	0.834043	0.867356	0.700909		513114	37064.1	520281			1.01397
O15530	PDPK1	3.88914e+06	5.61734e+06	6.12223e+06	4.55725e+06	1.39646	1.57419	0.811283	1.75961e+06	1.15175e+06	1.65669e+06	1.58738e+06	0.65455	0.941511	1.37823	257648	238401	386125	275643	0.925297	1.49866	1.15622
P15735	PHKG2	2.23015e+06	1.87843e+06	1.98261e+06	1.5078e+06	0.84229	0.889004	0.80269	94042.3	211778	303212		2.25194	3.22421		270492	411472	603675	432706	1.5212	2.23176	1.05161
P42336	PK3CA	1.83848e+06	3.06962e+06	1.16131e+06	2.0575e+06	1.66965	0.631667	0.670278	384625		375434			0.976105
P48736	PK3CG	1.37307e+07	2.95309e+07	2.11321e+07	2.10966e+07	2.15072	1.53904	0.714391	735082	3.10968e+06	983557	3.37309e+06	4.23039	1.33802	1.0847
Q16512	PKN1	283530	355110	362926	403296	1.25246	1.28002	1.1357	885315	926787	1.33716e+06	754490	1.04684	1.51038	0.814091		121329		51408			0.423706
Q16513	PKN2	1.07402e+06	1.04205e+06	1.22147e+06	1.07183e+06	0.970225	1.13728	1.02858		193700
Q6P5Z2	PKN3								62276.7		68291.1			1.09658
P53350	PLK1	1.25513e+08	2.14324e+08	1.20612e+08	1.92659e+08	1.70759	0.960952	0.898912	1.83397e+07	1.30596e+07	1.48429e+07	1.52339e+07	0.712092	0.809334	1.16649	189546	402616	109869	431730	2.12411	0.579643	1.07231
P78527	PRKDC	5.37715e+06	6.03558e+06	5.29616e+06	5.74638e+06	1.02057	0.984938	0.952084	7.04457e+06	1.4121e+07	8.91928e+06	1.35737e+07	2.00452	1.26612	0.961246	2.09108e+07	2.13548e+07	1.8529e+07	2.46844e+07	1.02123	0.886097	1.15592
P51817	PRKX	409758		428135	158947		1.04485		527194	133793	329197	66921.2	0.253783	0.624433	0.500185
Q13523	PRP4B	1.96339e+06	2.04202e+06	2.19266e+06	1.70157e+06	1.04005	1.11677	0.833274	1.64289e+06	1.5336e+06	2.12925e+06	1.75585e+06	0.933481	1.29604	1.14492	41794.3	59795.4	122024	28625.6	1.43071	2.91962	0.478726
Q96S44	PRPK	4.6756e+07	5.32905e+07	3.61838e+07	4.08771e+07	1.13976	0.773886	0.767061	6.80421e+06	7.91594e+06	1.01726e+07	1.0541e+07	1.16339	1.49505	1.33161		37023.3	124976	39608.6			1.06983
O43353	RIPK2								234652	895425	81500.1	211146	3.81597	0.347324	0.235805		44042.4
Q9Y572	RIPK3	1.60415e+06	1.41222e+06	1.4239e+07	1.88059e+07	0.880358	8.87636	13.3165	7.9305e+06	1.37079e+06	6.10279e+07	1.41135e+07	0.17285	7.69535	10.2959	457225	1.15367e+06	505936	1.11062e+06	2.52319	1.10654	0.962686
Q13464	ROCK1	6.17992e+06	5.51996e+06	7.29517e+06	4.8738e+06	0.893209	1.18046	0.88294	465094	933351	500147	768298	2.0068	1.07537	0.823161
O75116	ROCK2	1.45385e+06	1.53825e+06	1.48619e+06	1.37915e+06	1.05805	1.02225	0.896567	1.15105e+06	997979	1.45431e+06	1.16281e+06	0.867017	1.26347	1.16517
Q96BR1	SGK3	5.75452e+06	8.523e+06	6.86861e+06	8.32474e+06	1.4811	1.1936	0.976738	569382	5.6403e+06	490050	5.31314e+06	9.90601	0.860671	0.941996
Q9H2G2	SLK	2.03945e+07	2.12505e+07	1.96561e+07	2.41784e+07	1.05846	0.963793	1.13778	3.49038e+06	1.72398e+07	9.14131e+06	1.23799e+07	4.93923	2.619	0.718101	244759	627020	685872	564478	2.56179	2.80224	0.900256
P12931	SRC	1.52792e+06	1.87819e+06	685514	931822	1.22925	0.448658	0.496128	152312	1.14397e+06		895613	7.51065	0	0.782902
Q96Q15	SMG1								1.18013e+06	750505		492211	0.63595	0	0.655839	362958	730155	729443	738999	2.01168	2.00972	1.01211
Q96SB4	SRPK1	5.44828e+06	6.43833e+06	5.2821e+06	6.13069e+06	1.18172	0.969498	0.952218	430840	377572	727713	163268	0.876362	1.68905	0.432416	696430	1.51407e+06	880548	1.60695e+06	2.17404	1.26437	1.06135
P78362	SRPK2	4.81626e+06	5.62197e+06	4.55368e+06	5.29936e+06	1.16729	0.945479	0.942616	2.75333e+06	4.40328e+06	4.15001e+06	4.57127e+06	1.59926	1.50727	1.03815
Q9Y2H1	ST38L	2.01403e+07	2.93965e+07	2.53419e+07	2.85054e+07	1.38343	1.25827	0.969684	7.17891e+06	1.02467e+07	9.0895e+06	1.02438e+07	1.42734	1.26614	0.999713	64512.7	42278.1	40974.2		0.655346	0.635135
O94804	STK10	6.42789e+07	7.19298e+07	7.79688e+07	7.33895e+07	1.05464	1.21298	1.02029	9.70848e+06	4.95767e+07	1.84738e+07	1.5616e+07	5.10653	1.90285	0.314987	3.22549e+06	4.72755e+06	5.01683e+06	4.15657e+06	1.46569	1.55537	0.879223
Q15831	STK11	1.05436e+07	9.72293e+06	6.69917e+06	1.10317e+07	0.922162	0.635377	1.13461	784105	999489	2.24987e+06	536025	1.27469	2.86935	0.536299	511212	692680	502123	444803	1.35497	0.98222	0.642149
O75716	STK16	425603	371311	519416	349314	0.872435	1.22042	0.940759		331623	435350	187255			0.564662
Q9Y6E0	STK24	1.85262e+08	1.67057e+08	1.40213e+08	2.11674e+08	0.90173	0.756835	1.26708	1.94089e+07	3.23203e+07	3.80686e+07	1.50367e+07	1.66523	1.9614	0.465241	562663	605008	669380	615177	1.07526	1.18966	1.01681
O00506	STK25	3.09989e+07	4.64051e+07	3.79361e+07	3.88653e+07	1.49699	1.22379	0.837523	1.18665e+07	3.286e+07	1.67817e+07	3.40326e+07	2.76914	1.41421	1.03569
Q9P289	STK26		425254		272052			0.63974	1.45804e+06	4.2569e+06	2.21878e+06	1.79856e+06	2.91961	1.52176	0.422505
Q13188	STK3	2.17025e+06	1.64267e+06	1.59313e+06	1.7273e+06	0.756903	0.734078	1.05152	320458	1.32974e+06	432996	1.4956e+06	4.1495	1.35118	1.12473
Q9BYT3	STK33	1.01342e+06	1.42392e+06	999105	1.36343e+06	1.40506	0.985874	0.957517	98957.8	247175	174388	210116	2.49779	1.76224	0.850068
Q15208	STK38	1.09242e+07	1.28907e+07	1.24138e+07	1.2418e+07	1.15424	1.13636	0.963329	9.35619e+06	4.14953e+06	1.21193e+07	3.9408e+06	0.443506	1.29533	0.9497	65493.9	88812.1	78727.8	91037.5	1.35604	1.20206	1.02506
Q13043	STK4	1.06518e+08	3.43757e+07	4.21379e+07	1.11335e+08	0.685987	0.395596	3.23877	1.25078e+08	1.17825e+08	1.51092e+08	1.23293e+08	0.94201	1.20798	1.04641	2.16981e+06	1.85417e+06	3.0457e+06	1.79023e+06	0.854532	1.40367	0.965516
Q7RTN6	STRAA	1.07777e+07	2.28595e+06	4.27109e+06	2.24458e+06	0.2121	0.39629	0.981904	534193	209849	364106		0.392834	0.681601		225848	340732	210490	374879	1.50868	0.931997	1.10022
Q9C0K7	STRAB															120313	170980	326220	114803	1.42113	2.71144	0.671441
Q7L7X3	TAOK1								2.44616e+06	6.993e+06	5.71985e+06	2.98824e+06	2.85876	2.3383	0.427319	1.0218e+06	1.47318e+06	1.31747e+06	1.50265e+06	1.44175	1.28936	1.02001
Q9UL54	TAOK2	6.74038e+06	6.57771e+06	5.47439e+06	7.73312e+06	0.975866	0.812178	1.17565	603262	1.48133e+06	1.1734e+06	669260	2.45554	1.94509	0.451796	69652.7	81208.9	124728	75633.6	1.16591	1.79071	0.931347
Q9H2K8	TAOK3	3.3358e+07	3.25453e+07	3.78852e+07	3.35256e+07	0.975638	1.13572	1.03012	1.98022e+07	2.694e+07	2.67796e+07	3.18406e+07	1.36045	1.35235	1.18191
Q9UHD2	TBK1	1.13984e+06	1.14628e+06	1.51075e+06	1.31561e+06	1.00565	1.3254	1.14772	1.71284e+06	388749	2.05585e+06		0.226962	1.20026
Q8WZ42	TITIN	184032	146395	82825.4	270576	0.795487	0.45006	1.84826	212864	400143	57728.4	119990	1.8798	0.271198	0.299868
Q9UKI8	TLK1	1.64316e+07	1.58654e+07	1.83652e+07	1.58981e+07	0.965539	1.11768	1.00206	1.21899e+06	1.56819e+06	2.39741e+06	854994	1.28647	1.96672	0.54521	986654	434734	908413	446943	0.440615	0.9207	1.02808
Q86UE8	TLK2	8.79519e+06	8.8713e+06	9.94617e+06	8.6023e+06	1.00865	1.13086	0.969678	867202	1.22897e+06	1.60063e+06	748752	1.41717	1.84574	0.609251	413911	237138	223378	255576	0.57292	0.539675	1.07775
Q6PHR2	ULK3	6.9581e+06	9.75952e+06	7.65366e+06	1.05947e+07	1.38059	1.09996	1.08557	1.82409e+06	4.8437e+06	2.23511e+06	5.70035e+06	2.65541	1.22533	1.17686	408828	756649	516704	657686	1.85077	1.26387	0.86921
Q99986	VRK1	238312	397607	326997	359022	1.66843	1.37214	0.902956
P30291	WEE1	6.08545e+06	4.77314e+06	5.78867e+06	3.51482e+06	0.784352	0.951232	0.736375	473443	359432	601896	170809	0.759188	1.27132	0.47522
Q9H4A3	WNK1	7.51705e+06	7.54775e+06	7.09018e+06	7.11755e+06	1.14714	0.943213	0.943002	159299	162728	184185	193673	1.02153	1.15623	1.19016	101252	102969	88716.8	140509	1.01696	0.876197	1.36458
Q96J92	WNK4								3.291e+06	3.32551e+06	4.20785e+06	3.01712e+06	1.01049	1.27859	0.907263	65917	76922.3	78699.1	88623.8	1.16696	1.19391	1.15212
P07947	YES								182999	200059	60983.4	185369	1.09323	0.333244	0.926568	351474	1.05927e+06	173651	1.61595e+06	3.01379	0.494066	1.52554
P43403	ZAP70	252722	141205	110298	159493	0.558736	0.436441	1.12951	5.76694e+06	563411	5.72845e+06	570164	0.0976967	0.993325	1.01198		112049		118077			1.05379
